# Supplementary material for: Correction to: Choosing face: The curse of self in profile image selection
Source: Cogn Res Princ Implic. 2021 Aug 13;6:55. doi: 10.1186/s41235-021-00320-2 (PMC8363730; doi:10.1186/s41235-021-00320-2)
Supplement: Supplementary file 3 — Additional file 4. Spearman's rho scores from Calibration experiment. [file 41235_2021_320_MOESM3_ESM.xlsx]

## Sheet: ownCalibration
id	gender	ratingSource	fbAtrct	dateAtrct	cvAtrct	fbTrust	dateTrust	cvTrust	fbDom	dateDom	CVdom	FBcomp	dateComp	cvComp	fbConf	dateConf	cvConf
4	f	self	0.703	0.874	0.697	0.542	0.688	0.052	0.644	0.618	0.526	0.664	0.832	0.715	0.734	0.669	0.655
5	f	self	0.952	0.435	0.197	0.642	0.303	0.496	0.771	0.269	0.042	0.605	0.175	0.026	0.699	0.521	0.298
6	f	self	0.698	0.403	0.333	-0.042	-0.056	0.854	0.77	0.457	0.379	0.321	0.716	0.741	0.838	0.568	0.565
7	f	self	0.926	0.936	0.295	0.439	0.395	0.045	0.603	0.556	0.613	0.623	0.632	0.714	0.572	0.486	0.464
8	f	self	0.905	0.918	0.65	-0.33	-0.297	0.532	0.724	0.683	0.519	0.334	0.411	0.501	0.726	0.772	0.563
10	f	self	0.837	0.874	0.567	0.678	0.594	0	0.2	0.363	0.12	0.772	0.727	0.874	0.272	0.423	0.251
11	f	self	0.728	0.809	0.784	0.188	0.387	0.186	0.808	0.866	0.84	0.781	0.784	0.887	0.692	0.707	0.825
13	f	self	0.783	0.809	0.582	0.782	0.851	0.001	0.77	0.819	0.759	0.824	0.892	0.71	0.798	0.866	0.66
18	f	self	0.742	0.841	0.521	0.585	0.654	0.812	0.728	0.938	0.408	0.751	0.886	0.288	0.557	0.818	0.11
21	f	self	0.777	0.597	0.412	0.909	0.678	0.049	-0.414	-0.172	-0.134	0.838	0.588	0.387	0.839	0.644	0.301
23	f	self	0.28	0.213	0.331	0.364	0.185	0.159	-0.285	-0.367	0.042	-0.252	-0.288	0.38	0.228	-0.101	0.363
24	f	self	0.848	0.656	0.211	0.471	0.106	0.696	0.661	0.767	0.332	0.598	0.758	0.497	0.542	0.731	0.205
25	f	self	0.589	0.625	0.617	0.28	0.307	0.177	0.641	0.604	0.639	0.683	0.669	0.731	0.6	0.616	0.718
26	f	self	0.708	0.693	0.108	-0.116	-0.355	0.869	0.328	0.72	0.403	0.093	0.413	0.192	0.293	0.369	0.048
27	f	self	0.694	0.504	0.324	0.116	-0.148	0.06	0.271	0.054	-0.034	0.037	-0.146	0.19	-0.096	-0.174	0.166
29	f	self	0.559	0.855	0.644	0.326	0.609	0.008	0.392	0.812	0.837	0.374	0.705	0.767	0.33	0.718	0.737
33	f	self	0.627	0.498	0.228	-0.395	0.186	0.34	0	0.208	0.16	0.075	0.678	0.591	0.34	0.196	0.064
34	f	self	0.833	0.934	0.217	0.796	0.896	0.181	0.507	0.701	0.535	0.555	0.658	0.338	0.441	0.616	0.393
35	f	self	0.954	0.914	0.738	0.943	0.927	0.004	0.97	0.953	0.745	0.986	0.935	0.782	0.94	0.893	0.761
36	f	self	0.615	0.822	0.35	0.642	0.526	0.268	0.006	0.431	0.084	0.545	0.335	0.304	0.449	0.184	0.143
37	f	self	0.871	0.927	0.845	0.662	0.65	0.051	0.689	0.592	0.546	0.634	0.529	0.592	0.666	0.575	0.548
38	f	self	0.929	0.698	0.594	0.866	0.554	0.001	0.681	0.385	0.563	0.601	0.531	0.849	0.704	0.297	0.618
39	f	self	0.85	0.645	0.659	0.642	0.505	0.076	0.847	0.731	0.733	0.774	0.738	0.756	0.754	0.647	0.624
40	f	self	0.669	0.581	0.432	0.181	0.142	0.111	0.471	0.294	0.169	0.59	0.433	0.404	0.424	0.233	0.42
41	f	self	0.914	0.726	0.366	0.75	0.718	0.218	0.79	0.71	0.485	0.739	0.774	0.656	0.748	0.6	0.561
42	f	self	0.839	0.638	0.298	0.431	0.199	0.112	0.311	0.43	0.498	0.284	0.549	0.623	0.357	0.757	0.571
44	f	self	0.753	0.675	-0.174	0.162	-0.191	0.033	0.453	0.519	-0.399	0.47	0.039	0.324	0.47	0.434	-0.325
45	f	self	0.544	0.63	0.169	0.49	0.649	0.464	0.742	0.816	0.429	0.788	0.789	0.482	0.742	0.8	0.434
46	f	self	0.881	0.959	0.881	0.749	0.821	0.03	0.618	0.451	0.399	0.616	0.832	0.819	0.615	0.673	0.564
47	f	self	0.888	0.939	0.558	0.514	0.599	0	0.798	0.866	0.516	0.519	0.595	0.69	0.779	0.725	0.051
50	f	self	0.935	0.957	0.78	0.81	0.742	0.004	0.387	0.432	0.357	0.824	0.798	0.922	0.586	0.583	0.69
53	f	self	0.935	0.871	0.547	0.601	0.654	0.003	0.81	0.809	0.785	0.797	0.791	0.798	0.931	0.894	0.602
58	f	self	0.449	0.524	-0.095	-0.316	-0.416	0.924	0.556	0.825	0.343	0.339	0.475	0.37	0.299	0.312	0.194
59	f	self	0.666	0.89	0.558	-0.226	-0.073	0.854	0.43	0.441	0.442	0.631	0.558	0.354	0.839	0.701	0.428
60	f	self	0.965	0.82	0.727	0.692	0.714	0.001	0.815	0.728	0.667	0.902	0.738	0.725	0.758	0.684	0.27
61	f	self	0.34	0.53	0.197	-0.101	-0.013	0.666	0.119	0.344	0.117	0.204	0.512	-0.05	0.348	0.58	-0.113
63	f	self	0.888	0.935	0.678	0.913	0.949	0.013	0.483	0.405	0.474	0.528	0.497	0.551	0.499	0.397	0.457
65	f	self	0.856	0.934	0.501	0.284	0.359	0.027	0.625	0.762	0.686	0.629	0.661	0.649	0.678	0.565	0.208
69	f	self	0.982	0.931	0.29	-0.049	0.048	0.175	0.4	0.363	-0.058	-0.139	-0.086	0.14	0.464	0.468	-0.195
71	f	self	0.681	0.583	0.045	-0.116	0.373	0.37	0.544	-0.099	-0.407	0.296	0.091	-0.345	0.064	-0.133	-0.511
72	f	self	0.71	0.718	0.192	-0.018	-0.044	0.002	0.586	0.414	0.687	-0.107	-0.257	0.812	0.702	0.658	0.267
75	f	self	0.502	0.509	0.64	0.183	0.039	0.768	0.277	0.187	0.321	0.224	0.138	0.28	-0.033	-0.033	0.148
77	f	self	0.827	0.322	-0.03	-0.158	-0.061	0.008	0.273	0.119	0.679	0.413	0.048	0.718	0.685	0.531	0.211
79	f	self	0.816	0.861	0.227	0.42	0.497	0.591	0.432	0.595	-0.004	0.209	0.336	-0.038	0.82	0.903	0.363
80	f	self	0.891	0.879	0.339	0.62	0.581	0.832	0.603	0.62	-0.062	0.757	0.752	0.139	0.499	0.49	-0.135
81	f	self	0.913	0.601	0.395	0.769	0.461	0.164	0.665	0.431	0.25	0.798	0.488	0.275	0.853	0.466	0.304
82	f	self	0.936	0.891	0.681	0.122	0.214	0.026	0.631	0.76	0.623	0.408	0.592	0.691	0.232	0.367	0.337
84	f	self	0.74	0.587	-0.018	0.051	0.022	0.186	0.42	0.225	0.106	0.06	-0.088	0.214	0.188	0.099	0.281
85	f	self	0.886	0.844	0.602	0.21	0.129	0.818	0.376	0.424	-0.044	0.229	-0.058	-0.029	0.669	0.847	0.528
88	f	self	0.694	0.678	0.126	0.718	0.691	0.261	0.006	0.303	-0.198	0.836	0.651	0.41	0.522	0.433	-0.087
90	f	self	0.801	0.785	0.856	0.712	0.825	0	0.63	0.37	0.452	0.68	0.736	0.807	0.528	0.123	0.203
1	m	self	0.628	0.242	-0.24	0.128	-0.18	-0.15	-0.45	0.36	0.014	0.09	0.284	0.214	0.664	0.832	0.715
12	m	self	0.898	0.858	0.136	0.945	0.866	0.471	0.845	0.881	0.154	0.174	0.393	0.859	0.605	0.175	0.026
20	m	self	0.767	0.343	0.874	0.686	0.157	0.83	0.799	0.473	0.832	0.889	0.39	0.926	0.321	0.716	0.741
22	m	self	0.703	0.867	0.565	0.761	0.92	0.754	0.964	0.881	0.576	0.973	0.857	0.536	0.623	0.632	0.714
28	m	self	0.776	0.756	0.492	0.273	0.727	0.494	-0.266	-0.062	0	0.867	0.743	0.442	0.334	0.411	0.501
30	m	self	0.632	0.689	0.589	0.186	0.416	0.505	0.817	0.803	0.701	0.378	0.578	0.582	0.772	0.727	0.874
31	m	self	0.794	0.73	0.722	0.447	0.715	0.275	0.736	0.611	0.312	0.825	0.628	0.737	0.781	0.784	0.887
43	m	self	0.668	0.576	0.576	0.732	0.818	0.818	0.546	0.779	0.779	0.819	0.781	0.781	0.824	0.892	0.71
48	m	self	0.461	0.618	0.369	0.501	0.637	0.906	0.88	0.829	0.797	0.531	0.507	0.533	0.751	0.886	0.288
49	m	self	0.906	0.786	0.375	-0.01	-0.019	0.37	0.77	0.778	0.428	0.202	0.266	0.351	0.838	0.588	0.387
51	m	self	0.605	0.725	0.571	0.413	0.61	0.674	0.696	0.856	0.843	0.583	0.751	0.83	-0.252	-0.288	0.38
52	m	self	0.692	0.766	0.531	-0.027	-0.124	0.413	0.169	0.067	0.3	0.696	0.798	0.674	0.598	0.758	0.497
54	m	self	0.842	0.828	0.932	0.688	0.74	0.909	0.892	0.821	0.916	0.8	0.802	0.888	0.683	0.669	0.731
55	m	self	0.238	0.791	0.85	0.378	0.941	0.789	0.262	0.547	0.533	0.601	0.673	0.578	0.093	0.413	0.192
56	m	self	0.88	0.715	0.129	0.259	0.402	0.682	0.364	0.303	0.454	0.519	0.577	0.558	0.037	-0.146	0.19
57	m	self	0.832	0.826	0.61	0.926	0.718	0.632	0.26	0.224	0.078	0.51	0.651	0.799	0.374	0.705	0.767
62	m	self	0.821	0.894	0.607	0.276	0.26	0.549	0.565	0.591	0.38	0.655	0.562	0.7	0.075	0.678	0.591
64	m	self	0.883	0.918	0.233	0.477	0.395	0.797	0.648	0.733	0.648	0.896	0.856	0.626	0.555	0.658	0.338
66	m	self	0.955	0.948	0.217	0.528	0.506	0.699	0.825	0.842	0.247	0.962	0.942	0.414	0.986	0.935	0.782
67	m	self	0.494	0.725	0.135	0.198	0.055	0.309	0.151	-0.191	0.405	0.203	0.012	0.472	0.545	0.335	0.304
73	m	self	0.737	0.395	-0.498	-0.078	0.331	0.559	0.251	0.554	0.523	0.512	0.779	0.446	0.634	0.529	0.592
74	m	self	0.503	0.503	0.2	0.382	0.773	0.545	0.863	0.382	0.196	0.735	-0.007	-0.113	0.601	0.531	0.849
76	m	self	0.958	0.819	0.411	-0.155	-0.16	0.617	0.442	0.528	0.237	0.721	0.794	0.414	0.774	0.738	0.756
78	m	self	0.914	0.869	0.911	0.841	0.836	0.841	0.815	0.863	0.82	0.866	0.867	0.894	0.59	0.433	0.404
83	m	self	0.765	0.896	0.518	0.099	0.534	0.866	0.34	-0.103	-0.266	0.143	-0.312	-0.438	0.739	0.774	0.656
86	m	self	0.951	0.952	0.491	0.873	0.906	0.69	0.966	0.956	0.496	0.746	0.795	0.822	0.284	0.549	0.623
87	m	self	0.776	0.605	0.68	0.635	0.708	0.892	0.563	0.629	0.844	0.622	0.623	0.84	0.47	0.039	0.324
89	m	self	0.667	0.777	0.326	0.466	0.286	0.095	0.395	0.326	-0.055	0.484	0.697	0.181	0.788	0.789	0.482
91	m	self	-0.139	-0.328	0.509	-0.104	0.515	0.509	-0.236	0.499	0.509	0.218	-0.489	0.509	0.616	0.832	0.819
92	m	self	0.847	0.81	0.631	0.799	0.86	0.675	-0.274	-0.589	-0.505	0.672	0.809	0.621	0.519	0.595	0.69
93	m	self	0.396	0.889	0.704	0.261	0.839	0.583	0.276	0.315	0.539	0.391	0.685	0.757	0.824	0.798	0.922
94	m	self	0.897	0.704	0.634	0.81	0.679	0.709	0.774	0.685	0.554	0.911	0.775	0.76	0.797	0.791	0.798
95	m	self	0.274	0.285	-0.086	0.019	-0.008	0.345	0.504	0.47	0.632	-0.152	-0.206	0.486	0.339	0.475	0.37
96	m	self	0.607	0.831	0.491	0.455	0.434	0.475	0.519	0.733	0.499	0.721	0.825	0.838	0.631	0.558	0.354
97	m	self	0.69	0.895	0.637	0.275	0.585	0.733	0.561	0.591	0.183	0.067	0.418	0.852	0.902	0.738	0.725
98	m	self	0.072	0.51	0.276	0.28	0.346	0.286	-0.105	0.43	0.248	0.54	0.506	0.703	0.204	0.512	-0.05
99	m	self	0.947	0.917	0.895	0.614	0.514	0.584	0.735	0.723	0.581	0.863	0.836	0.641	0.528	0.497	0.551
100	m	self	0.745	0.885	0.736	0.534	0.527	0.6	0.812	0.846	0.862	0.917	0.876	0.922	0.629	0.661	0.649
101	m	self	0.943	0.876	0.876	0.762	0.528	0.528	0.934	0.947	0.947	0.895	0.92	0.92	-0.139	-0.086	0.14
102	m	self	0.239	0.734	0.844	0.227	0.662	0.783	0.378	0.464	0.714	-0.08	0.79	0.846	0.296	0.091	-0.345
103	m	self	0.667	0.665	-0.03	-0.192	0.041	0.17	0.208	0.084	0.357	-0.156	-0.097	0.756	-0.107	-0.257	0.812
104	m	self	0.746	0.8	0.64	0.195	0.322	0.613	0.668	0.627	0.238	0.839	0.814	0.747	0.224	0.138	0.28
105	m	self	0.581	0.302	-0.031	0.764	0.635	0.602	0.418	0.67	0.767	0.616	0.719	0.675	0.413	0.048	0.718
106	m	self	0.78	0.88	0.52	0.462	0.477	0.78	0.411	0.786	0.347	0.137	0.381	0.401	0.209	0.336	-0.038
107	m	self	0.901	0.83	0.492	0.557	0.538	0.57	0.83	0.771	0.345	0.635	0.532	0.506	0.757	0.752	0.139
108	m	self	0.899	0.87	0.444	0.691	0.791	0.775	0.629	0.726	0.92	0.782	0.839	0.868	0.798	0.488	0.275
109	m	self	0.629	0.485	0.394	-0.109	-0.015	0.802	0.591	0.417	0.172	0.444	0.225	0.598	0.408	0.592	0.691
110	m	self	0.569	0.71	0.574	0.48	0.662	0.516	-0.185	-0.264	0.044	0.323	0.452	0.591	0.06	-0.088	0.214
111	m	self	0.915	0.84	-0.542	-0.32	0.011	0.72	0.814	0.78	-0.448	-0.34	-0.068	0.891	0.229	-0.058	-0.029
112	m	self	0.827	0.75	0.894	0.53	0.829	0.404	0.894	0.535	0.812	0.76	0.505	0.851	0.836	0.651	0.41
113	m	self	0.871	0.913	0.888	0.936	0.954	0.893	0.759	0.609	0.727	0.832	0.851	0.871	0.68	0.736	0.807
4	f	other	0.875024	0.452408	0.457022	0.429873	-0.0562614	0.720353	0.444865	0.501374	0.0476219	0.254281	0.639393	-0.217962	0.184513	0.528403	-0.178328
5	f	other	0.973068	0.841367	0.0531424	0.378444	0.284689	0.877995	0.889869	0.27854	0.844932	0.691882	0.416858	0.721895	0.131239	0.747238	0.0473652
6	f	other	0.856693	0.854082	0.447533	0.697109	0.491373	0.40081	0.876148	0.483806	0.648612	0.83403	0.511157	0.732647	0.673161	0.26141	0.541985
7	f	other	0.947339	0.918533	0.643127	0.71635	0.743149	0.737156	0.347475	0.392305	0.509421	0.534975	0.634865	0.769024	0.559823	0.595627	0.754794
8	f	other	0.876123	0.905712	0.349501	0.622605	0.616628	0.25105	0.366603	0.178824	0.373301	0.252478	0.222174	0.245521	0.706892	0.186706	0.74409
10	f	other	0.823079	0.523606	0.363803	0.659764	0.836005	0.64276	0.869602	0.524249	0.713468	0.879016	0.533578	0.715868	0.838427	0.317366	0.613138
11	f	other	0.71417	0.693019	0.434114	0.46029	0.361336	0.578455	0.69411	0.702991	0.666151	0.563574	0.937899	0.436704	0.639387	0.812275	0.602945
13	f	other	0.890918	0.879977	0.272533	0.670618	0.660423	0.196139	0.728802	0.304747	0.755597	0.906528	0.621743	0.952197	0.899333	0.581631	0.850899
18	f	other	0.949827	0.96058	0.326717	0.82736	0.843547	0.48913	0.824069	0.0904161	0.85459	0.917428	0.379747	0.915633	0.828571	0.0935276	0.835714
21	f	other	0.994585	0.989242	0.947949	0.917086	0.912159	0.827564	0.941938	0.918826	0.963955	0.98011	0.962255	0.96945	0.921714	0.967493	0.92401
23	f	other	0.340269	0.330135	0.0311805	0.525762	0.51442	0.541376	0.543305	0.472456	0.272853	0.57937	0.640038	0.59911	0.531724	0.603202	0.389428
24	f	other	0.886523	0.947375	0.695187	0.614176	0.679328	0.703665	0.789393	0.71904	0.919666	0.671969	0.832009	0.738116	0.850757	0.751466	0.896032
25	f	other	0.801444	0.881613	0.0148481	0.283387	0.511917	0.579013	-0.142979	0.537767	0.0831724	0.353384	0.561896	0.673012	0.504645	0.483511	0.70625
26	f	other	0.758262	0.409988	0.176709	0.58188	0.29947	0.191283	0.495529	0.201852	0.16904	0.444043	0.409938	0.109724	0.74409	0.249099	0.512574
27	f	other	0.933277	0.917771	0.722151	0.405678	0.500354	0.776865	0.737631	0.576403	0.684247	0.43714	0.770954	0.526911	0.718415	0.755596	0.737212
29	f	other	0.935558	0.918334	0.698782	0.856731	0.864345	0.792394	0.697249	0.814432	0.733773	0.64307	0.892575	0.712463	0.929471	0.71485	0.886574
33	f	other	0.862871	0.785739	0.783792	0.723268	0.703986	0.702241	0.531437	0.363749	0.349459	0.461686	0.446404	0.427866	0.129038	0.131578	0.116768
34	f	other	0.614611	0.465909	0.441912	0.721156	0.603819	0.195402	0.86726	0.773946	0.563819	0.747066	0.585041	0.484033	0.636689	0.360884	0.446585
35	f	other	0.555635	0.687386	0.692842	0.36327	0.54318	0.302166	0.334721	0.551175	0.619399	0.393358	0.634771	0.743278	0.427569	0.501808	0.763126
36	f	other	0.922244	0.933094	0.869012	0.924964	0.941449	0.913915	0.934331	0.93294	0.927032	0.935149	0.932216	0.899112	0.887681	0.818721	0.869565
37	f	other	0.794459	0.87962	0.593459	0.367519	0.363529	0.686093	0.182006	0.134524	0.392774	0.66466	0.555852	0.837677	0.679951	0.287678	0.574962
38	f	other	0.806833	0.834951	0.405544	0.628699	0.574511	0.471867	0.555584	0.529029	0.70713	0.480308	0.788328	0.724561	0.671429	0.792127	0.863976
39	f	other	0.824499	0.909115	0.367149	0.878912	0.708072	0.628856	0.931463	0.441342	0.894088	0.901824	0.539785	0.723328	0.78546	0.321489	0.862569
40	f	other	0.838399	0.833333	0.79065	0.612132	0.49187	0.745935	0.453102	0.309259	0.592412	0.569716	0.530134	0.530134	0.762582	0.514312	0.74809
41	f	other	0.76742	0.923734	0.771083	0.632059	0.656446	0.684883	0.463911	0.880889	0.867384	0.488053	0.976106	0.838771	0.412099	0.697821	0.741897
42	f	other	0.97322	0.969711	0.969534	0.920674	0.920842	0.952955	0.951713	0.964095	0.950024	0.924398	0.951214	0.91916	0.973264	0.982112	0.951963
44	f	other	0.834033	0.80468	0.261569	0.430747	0.275673	0.844992	0.381862	0.540001	0.444181	0.356923	0.904581	0.194553	0.193552	0.637052	0.201527
45	f	other	0.582152	0.57625	0.483546	0.0842172	0.0311286	0.0974336	0.385428	0.638052	0.493559	0.373583	0.549095	0.441764	0.627188	0.530609	0.610456
46	f	other	0.216506	0.725917	0.29373	0.613642	0.931229	0.237173	0.418392	0.412642	0.423829	0.613068	0.405651	0.572718	0.797724	0.33285	0.715412
47	f	other	0.906498	0.801814	0.430937	0.881933	0.612903	0.344158	-0.637109	-0.0107117	-0.474596	0.49843	0.126372	0.299593	0.644008	0.242811	0.408602
50	f	other	0.79463	0.812813	0.355074	0.786139	0.740433	0.316092	0.581358	0.501905	0.74025	0.784311	0.383029	0.844642	0.81645	0.125755	0.470959
53	f	other	0.807807	0.855166	0.118928	0.615084	0.546315	0.513041	0.283307	-0.25948	0.349503	0.617861	0.616043	0.601921	0.331678	-0.00181524	0.350209
58	f	other	0.869258	0.965406	0.410587	0.819782	0.754966	0.236468	0.801117	0.155111	0.692178	0.886076	0.356858	0.825505	0.693132	0.100781	0.553289
59	f	other	0.874241	0.657807	0.774219	0.540655	0.331547	0.59397	0.256635	0.149681	0.15651	0.695293	0.841896	0.564626	0.461306	0.395285	0.494242
60	f	other	0.70925	0.438784	0.36747	0.620048	0.260379	0.932547	0.351337	0.285062	-0.149496	0.745732	0.821014	0.261364	0.485769	0.6494	0.125
61	f	other	0.638311	0.548008	0.698336	0.618644	0.524678	0.735287	0.384919	0.510838	0.435063	0.634792	0.789581	0.360081	0.165458	0.468754	0.51728
63	f	other	0.978424	0.878879	0.730986	0.782514	0.549647	0.959336	0.945658	0.763757	0.845174	0.792518	0.922425	0.536027	0.361374	0.197146	0.284202
65	f	other	0.933712	0.934659	0.698474	0.57605	0.474455	0.658486	0.904865	0.72204	0.844826	0.863636	0.918219	0.792591	0.932172	0.775772	0.920055
69	f	other	0.90392	0.893438	0.736863	0.791052	0.717805	0.806385	-0.437973	-0.765183	-0.257674	0.497935	0.559652	0.416667	0.173499	-0.192843	0.35924
71	f	other	0.845202	0.910326	0.876167	0.623553	0.628983	0.405478	0.956716	0.67075	0.837608	0.845202	0.876167	0.910326	0.790516	0.423194	0.637307
72	f	other	0.44296	0.801512	0.506222	0.621475	0.199328	0.652148	0.575444	0.50738	0.420597	0.773628	0.716513	0.34254	0.726006	0.752305	0.422006
75	f	other	0.663784	0.671684	-0.0800738	0.506373	0.416403	0.313618	0.0992486	0.727273	0	0.691632	0.299342	0.647273	0.307278	0.290394	0.288679
77	f	other	0.555993	0.646845	0.228125	-0.0172077	0.055251	0.792364	0.399187	0.747654	0.430429	0.0281688	0.766374	0.0407004	0.317501	0.546526	0.443328
79	f	other	0.974118	0.974118	0.946785	0.48818	0.484336	0.542831	-0.18325	-0.181601	-0.108742	0.701017	0.757689	0.710646	0.814401	0.871183	0.82772
80	f	other	0.729799	0.481481	0.604437	0.77406	0.482178	0.669291	0.431903	0.392927	0.10171	0.755535	0.536045	0.501852	0.543642	0.423456	0.277684
81	f	other	0.925926	0.777176	0.780038	0.953313	0.855113	0.839605	0.866667	0.839188	0.830584	0.940741	0.885399	0.909774	0.866667	0.822552	0.836109
82	f	other	0.19983	0.0274843	-0.110059	0.639812	0.548043	0.508599	0.487917	0.469841	0.581219	0.543305	0.521077	0.160935	0.400882	0.378799	0.609004
84	f	other	0.971107	0.928577	0.972808	0.816369	0.86718	0.811404	0.904196	0.929087	0.939292	0.84546	0.844373	0.903088	0.645093	0.734129	0.715945
85	f	other	0.665304	0.63349	0.737319	0.512642	0.483453	0.606884	0.206364	0.583629	0.678653	0.488921	0.714036	0.623924	0.290246	0.612319	0.770561
88	f	other	0.881207	0.829094	0.553839	0.490324	0.489869	0.574254	0.759503	0.680246	0.715773	0.648644	0.763397	0.65467	0.839894	0.799891	0.895891
90	f	other	0.839429	0.788515	0.430121	0.949197	0.7541	0.301843	0.707581	0.805612	0.920869	0.646209	0.798012	0.902884	0.685921	0.752411	0.928064
1	m	other	0.6815	0.828131	0.434625	0.280056	0.209657	-0.127802	-0.151585	0.505964	0.151307	0.173964	0.171377	0.453408	0.254281	0.639393	-0.217962
12	m	other	0.776562	0.961825	0.646524	0.718997	0.849638	0.489064	-0.0477941	-0.15625	0.0456217	0.603984	0.373715	0.779469	0.691882	0.416858	0.721895
20	m	other	0.727572	0.70536	0.605444	0.564923	0.599282	0.554904	0.310537	0.302388	0.509178	0.73727	0.561412	0.785587	0.83403	0.511157	0.732647
22	m	other	0.770446	0.619472	0.681323	0.700245	0.608369	0.67181	0.466282	0.2361	0.212121	0.801284	0.830152	0.699059	0.534975	0.634865	0.769024
28	m	other	0.759774	0.796299	-0.370222	0.136399	0.331412	0.300454	0.259428	-0.164768	0.126195	-0.159087	0.485834	0.40649	0.252478	0.222174	0.245521
30	m	other	0.339376	0.398374	0.463692	0.260184	0.694082	0.708572	0.0942357	0.478807	0.268643	0.379303	0.701334	0.788618	0.879016	0.533578	0.715868
31	m	other	0.642505	0.63159	0.753706	0.571167	0.628684	0.849551	0.507491	0.599307	0.596938	0.194269	0.628903	0.246996	0.563574	0.937899	0.436704
43	m	other	0.678108	0.879661	0.65718	0.711996	0.724136	0.711697	-0.367905	-0.341297	-0.0410862	0.661717	0.674632	0.703426	0.906528	0.621743	0.952197
48	m	other	0.910897	0.823379	0.561206	-0.520932	-0.470882	0.0897273	0.70242	0.515039	0.715527	0.551394	0.498614	0.6638	0.917428	0.379747	0.915633
49	m	other	0.903696	0.687184	0.718116	0.525762	0.51442	0.541376	0.415376	0.282517	0.315585	0.78611	0.765993	0.732608	0.98011	0.962255	0.96945
51	m	other	0.369093	0.745058	0.272729	0.398184	0.801118	0.189092	-0.296565	0.0126582	0.152879	0.0202987	0.782421	0.280814	0.625129	0.580855	0.600166
52	m	other	0.618021	0.635257	0.872791	0.70762	0.915411	0.78924	0.36439	0.238992	0.397253	0.80497	0.8332	0.774599	0.671969	0.832009	0.738116
54	m	other	0.437229	0.432944	0.401307	0.504749	0.504709	0.470744	-0.425996	-0.349555	-0.256365	0.73506	0.737447	0.723578	0.353384	0.561896	0.673012
55	m	other	0.426668	0.193851	-0.362501	0.316284	0.287108	0.259323	-0.182847	-0.0907374	-0.0491494	0.319605	0.535247	0.352387	0.444043	0.409938	0.109724
56	m	other	0.963738	0.94931	0.861365	0.877704	0.872544	0.801444	-0.360366	-0.110308	-0.276986	0.976532	0.863897	0.960345	0.43714	0.770954	0.526911
57	m	other	0.669689	0.787193	0.623137	0.136241	0.250821	0.44229	-0.288293	-0.258415	-0.103267	0.615096	0.497155	0.658185	0.64307	0.892575	0.712463
62	m	other	0.879333	0.671365	0.617511	0.820276	0.911336	0.821344	-0.25878	-0.172795	-0.0365646	0.798148	0.773492	0.785762	0.461686	0.446404	0.427866
64	m	other	0.613068	0.715707	-0.170991	0	0.156174	0.306786	0.214013	-0.307572	0.126047	0	0.460179	-0.0520579	0.747066	0.585041	0.484033
66	m	other	0.843208	0.811708	0.609109	0.837264	0.773728	0.625362	0.683086	0.577152	0.68182	0.782549	0.823864	0.828794	0.393358	0.634771	0.743278
67	m	other	0.776502	0.848121	0.662221	0.788017	0.8793	0.706632	-0.307973	-0.208671	-0.322905	0.798583	0.833706	0.895658	0.935149	0.932216	0.899112
73	m	other	0.516152	0.407967	-0.245682	0.303688	0.5246	0.51983	0.353273	-0.468221	-0.132758	0.277479	0.585813	0.590406	0.66466	0.555852	0.837677
74	m	other	0.770654	0.783619	0.814399	0.856894	0.787638	0.79843	-0.0164541	0.0536984	-0.0120119	0.844932	0.683266	0.67141	0.480308	0.788328	0.724561
76	m	other	0.902161	0.953642	0.738191	0.820791	0.881138	0.735781	0.0883534	0.153701	0.0136253	0.848479	0.821039	0.859851	0.901824	0.539785	0.723328
78	m	other	0.703895	0.678543	0.307758	0.595532	0.860559	0.649294	0.0157393	0.398893	0.200894	0.423556	0.815967	0.697064	0.569716	0.530134	0.530134
83	m	other	0.821129	0.575535	0.70334	0.268124	0.292234	0.62936	0.671932	0.479167	0.403113	0.507438	0.150243	0.511412	0.488053	0.976106	0.838771
86	m	other	0.922101	0.897661	0.690911	0.906648	0.805916	0.704164	0.414855	0.187083	0.411352	0.896673	0.693763	0.798557	0.924398	0.951214	0.91916
87	m	other	0.802298	0.781015	0.483485	0.741897	0.680698	0.666098	0.0387623	0.53907	0.0444594	0.364348	0.83005	0.394914	0.356923	0.904581	0.194553
89	m	other	0.866516	0.542813	0.397959	-0.512765	0.0255952	0.176888	0.0785719	0.241817	0.317122	0.137682	0.439372	0.348234	0.373583	0.549095	0.441764
91	m	other	0.367371	0.330802	0.0692636	-0.149379	-0.365022	-0.496255	-0.120106	0.142591	0.313098	0.697138	0.859538	0.761757	0.613068	0.405651	0.572718
92	m	other	-0.109141	0.150965	0.138253	0.0350883	-0.0689701	0.0392184	0.266914	0.310126	0.203353	-0.33955	0.016265	0.0556187	0.49843	0.126372	0.299593
93	m	other	0.914301	0.846767	0.906175	0.683821	0.663332	0.547089	0.271787	0.397261	0.450051	0.646273	0.654416	0.733739	0.784311	0.383029	0.844642
94	m	other	0.445575	0.619055	0.540918	0.123163	0.669219	0.748625	0.308118	-0.0920812	0.115679	0.582725	0.469726	0.70268	0.617861	0.616043	0.601921
95	m	other	0.846767	0.369375	0.0144936	0.422864	-0.218572	0.350142	0.331506	-0.231527	-0.399127	0.367113	0.282303	0.414639	0.886076	0.356858	0.825505
96	m	other	0.832692	0.762262	0.840294	0.569568	0.460012	0.67421	0.592839	0.745858	0.560253	0.729758	0.904361	0.756758	0.695293	0.841896	0.564626
97	m	other	0.476018	0.897834	0.349355	-0.0406655	0.608801	0.730171	-0.17837	-0.223967	-0.275293	0.232048	0.583196	0.777789	0.745732	0.821014	0.261364
98	m	other	0.904295	0.81331	0.284089	-0.227277	-0.342512	0.145539	0.353779	-0.363667	0.322988	0.711282	0.825506	0.725646	0.634792	0.789581	0.360081
99	m	other	0.962576	0.645594	0.528223	0.917771	0.62408	0.590173	0.626618	0.187848	0.435091	0.933458	0.607744	0.583888	0.792518	0.922425	0.536027
100	m	other	0.762443	0.915135	0.750477	0.712149	0.373715	0.403869	0.531254	0.468414	0.637202	0.805183	0.655414	0.810695	0.863636	0.918219	0.792591
101	m	other	0.670267	0.567115	0.567115	0.342487	0.30218	0.30218	0.408603	0.60685	0.60685	0.492133	0.466796	0.466796	0.497935	0.559652	0.416667
102	m	other	0.874453	0.660271	0.660271	0.197347	0.267307	0.267307	-0.0147905	0.312144	0.312144	0.484388	0.666417	0.666417	0.845202	0.876167	0.910326
103	m	other	0.700805	0.804947	0.626618	0.10772	0.173507	0.550967	-0.0296426	-0.266454	-0.133334	-0.300706	0.438047	-0.0763364	0.773628	0.716513	0.34254
104	m	other	0.859931	0.889433	0.0433238	0.361158	0.286342	0.274376	-0.0150482	-0.520754	0.055781	0.214905	0.601994	0.169192	0.691632	0.299342	0.647273
105	m	other	0.367288	0.829746	0.578035	0.359417	0.274975	0.136577	-0.0488777	0.0711655	-0.021463	0.0839695	0.718636	0.490234	0.0281688	0.766374	0.0407004
106	m	other	0.62984	0.62984	0.217186	0.769612	0.769612	0.810737	-0.278841	-0.234227	-0.434992	0.694996	0.78187	0.694996	0.701017	0.757689	0.710646
107	m	other	0.94536	0.878954	0.568785	0.787356	0.776292	0.586207	0.554871	0.34587	0.389514	0.847038	0.646273	0.685115	0.755535	0.536045	0.501852
108	m	other	0.982727	0.950957	0.919032	0.931374	0.993902	0.937061	-0.412559	-0.334594	-0.29962	0.891603	0.852435	0.931051	0.940741	0.885399	0.909774
109	m	other	0.916225	0.925779	0.848464	0.920584	0.709157	0.771031	0.344203	0.472191	0.684695	0.824226	0.795077	0.768774	0.543305	0.521077	0.160935
110	m	other	0.655523	0.673242	0.686756	0.765253	0.80331	0.791905	-0.262286	-0.182807	-0.467068	0.63409	0.689104	0.442319	0.84546	0.844373	0.903088
111	m	other	0.227177	0.373261	0	0.109649	0.0749835	0.37933	-0.0231804	0	0.191197	0.30851	0.282216	0.551343	0.488921	0.714036	0.623924
112	m	other	0	0.0989541	0.687455	-0.173913	0.0244558	0.663222	-0.214852	0.06418	0.497205	0.297156	0.528043	0.301879	0.648644	0.763397	0.65467
113	m	other	0.774618	0.69927	0.773308	-0.151749	0.125294	0.0512568	0.678234	0.44702	0.627708	0.805017	0.652592	0.739432	0.646209	0.798012	0.902884

## Sheet: internetCalibration
id	gender	ratingSource	fbAtrct	dateAtrct	cvAtrct	fbTrust	dateTrust	cvTrust	fbDom	dateDom	CVdom	FBcomp	dateComp	cvComp	fbConf	dateConf	cvConf
4	f	self	0.677975	0.271158	NaN	0.218489	-0.164763	NaN	0.463624	0.329526	NaN	0.257149	-0.0354936	NaN	0.475012	0.331274	NaN
5	f	self	0.508866	0.800221	0.67726	0.00391435	0.0437479	0.083355	0.0999915	0.277557	0.0626262	0.315105	0.368211	0.356343	0.0196062	0.157039	0.00626262
6	f	self	0.322045	0.137878	-0.319584	0.212298	-0.0919184	0.292303	0.214097	-0.039692	-0.11887	0.281655	-0.0733748	-0.146667	0.363425	0.225618	-0.0993829
7	f	self	0.243715	0.298566	0.282205	-0.359575	-0.625155	-0.656534	0.151971	0.229159	0.156763	0.318975	0.018365	-0.0566071	0.160336	0.140317	0.0257006
8	f	self	0.647687	0.712124	0.169203	-0.134935	0.0483099	0.314754	0.865382	0.805165	0.171022	0.0506429	0.197862	0.373124	0.810287	0.805839	0.248749
10	f	self	0.0893	0.010716	-0.403446	0.0540562	-0.014415	-0.071185	-0.402557	-0.490225	-0.56908	-0.403267	-0.505428	-0.662678	-0.1786	-0.212534	-0.521042
11	f	self	0.55206	0.735856	0.703206	0.557437	0.418057	0.462537	0.332219	0.456178	0.423444	0.429901	0.332212	0.53965	0.449103	0.549507	0.626894
13	f	self	0.657294	0.654946	0.584116	0.752752	0.464416	0.432917	0.38469	0.291009	0.211005	0.616586	0.63428	0.463606	0.42914	0.433629	0.307837
18	f	self	0.486485	0.685992	0.594647	0.223275	0.124562	0.596432	0.510087	0.615207	0.679733	0.302813	0.272464	0.594005	0.155284	0.310653	0.809979
21	f	self	-0.240159	0.0455707	-0.104497	0.366873	0.680545	0.406275	-0.0365807	0.340845	0.40546	0.287969	0.613547	0.332406	-0.0365807	0.326185	0.250648
23	f	self	0.785505	0.575722	0.0843306	0.81033	0.656683	0.417986	0.646562	0.446969	-0.011019	0.758933	0.592489	0.166165	0.51776	0.417399	-0.113663
24	f	self	0.0348935	0.119175	0.256704	0.0312205	-0.141875	0.244226	0.185161	0.543842	0.128127	-0.0329989	-0.0377668	0.110331	-0.179977	0.319691	-0.247791
25	f	self	-0.365735	-0.50122	-0.439649	0.221657	0.0970104	0.105192	-0.4552	-0.242954	-0.278305	0.0700683	0.0230571	0.393104	0.18102	0.115489	0.0404585
26	f	self	-0.345764	-0.355451	-0.246481	-0.406423	-0.604724	-0.323753	-0.262426	-0.262487	-0.14573	-0.0284705	-0.252438	-0.166104	0.00715565	0.220684	0.192403
27	f	self	-0.133382	-0.551634	0.094608	-0.211259	-0.501291	0.0109355	-0.284789	-0.453128	0.171022	-0.286591	-0.488591	-0.0127357	-0.175146	-0.718386	-0.120291
29	f	self	-0.263835	-0.219295	0.390351	-0.345231	-0.48124	0.149871	0.142865	0.145244	0.046277	-0.217486	-0.179423	0.0230977	-0.0732185	-0.136167	0.155028
33	f	self	-0.160605	-0.179038	-0.332818	0.165553	0.165788	0.122086	-0.7371	-0.649887	-0.731991	-0.128529	-0.10219	-0.178986	-0.691654	-0.60229	-0.657959
34	f	self	-0.160996	-0.0631971	-0.048662	-0.110159	-0.45663	0.072347	0.103181	0.138205	-0.272269	-0.271244	-0.314734	0.17152	0.0534332	0.281865	0.0671596
35	f	self	0.0517001	0.100035	-0.0250686	-0.0628392	0.207414	-0.44602	0.124575	0.352446	-0.404567	-0.0996599	0	-0.241906	0.224628	0.417792	-0.392742
36	f	self	0.369071	0.478142	0.393731	0.12324	0.267125	0.0438248	0.226147	0.482739	0.393731	-0.00723669	0.220681	0.0437479	0.390781	0.459752	0.393731
37	f	self	0.407055	0.496194	0.457024	-0.225678	0.128883	0.588139	0.690635	0.302319	-0.0937279	-0.139596	0.346832	0.793083	0.189523	0.34001	0.503771
38	f	self	0.422789	0.637039	0.701179	-0.302522	0.0694464	0.140838	0.391094	0.431333	0.0822963	0.281662	0.539626	0.51791	0.308946	0.600852	0.431161
39	f	self	0.427814	0.618987	0.44644	0.472488	0.648892	0.370128	-0.0479593	0.117656	-0.00533838	0.539986	0.622152	0.59256	0.641233	0.721981	0.489352
40	f	self	-0.59656	0.292561	0.488452	-0.567723	0.235822	0.470625	-0.388612	0.401786	0.466239	-0.584718	0.200008	0.450224	-0.421737	0.101066	0.0802201
41	f	self	0.64155	0.360872	-0.133935	0.482012	0.42176	0.178196	0.0710808	-0.244226	-0.269962	0.520423	0.23622	-0.0275471	0.33047	0.220922	-0.241089
42	f	self	0.694895	0.796894	0.588316	0.231318	0.251805	0.112538	0.701418	0.701857	0.502841	0.63493	0.634663	0.453381	0.774261	0.763022	0.604508
44	f	self	0.178612	0.314358	0.0106203	0.107925	0.31658	0.242428	0.192126	0.513532	0.190396	0.0591493	0.31367	0.325057	-0.0483949	0.286784	0.197166
45	f	self	0.745625	0.683238	0.745625	0.311517	0.328033	0.315057	-0.0976923	-0.151249	-0.0124336	0.417715	0.381227	0.506215	0.0923637	-0.017794	0.223804
46	f	self	0.483127	0	0.025655	-0.0141845	-0.450168	0.0658533	0.382562	0.094512	0.152368	0.462769	-0.0527394	0.332925	0.342247	-0.221553	-0.0165513
47	f	self	0.333342	0.223216	0.22552	0.731002	0.575943	0.578072	0.113279	0.162397	0.122101	0.718103	0.646948	0.626868	0.648214	0.61345	0.581285
50	f	self	0.627512	0.389685	0.0459752	0.505756	0.283407	0.367802	0.705551	0.331919	0.0138168	0.56294	0.594949	0.469772	0.670387	0.439936	0.31429
53	f	self	0.103582	-0.250519	-0.268408	0.176804	0.355052	0.509186	-0.196795	-0.377345	-0.450773	0.123444	0.222074	0.32424	0.116288	0.142633	0.201661
58	f	self	0.348362	0.187094	-0.0455646	0.338184	0.0540647	0.277522	0.144163	0.108321	-0.0347517	0.433523	0.0865035	0.217271	0.171782	0.0932193	0.152561
59	f	self	-0.287827	-0.111479	-0.111479	-0.530811	-0.028068	-0.028068	0.214967	-0.448018	-0.448018	-0.562686	-0.193914	-0.193914	-0.463278	-0.152894	-0.152894
60	f	self	0.417127	0.255542	0.148062	0.117295	0.0817	0.0741615	0.609981	0.417919	-0.286591	0.200892	-0.0814128	0.221703	0.265746	0.181555	0.273132
61	f	self	0.556105	0.579197	0.377902	0.110634	0.175347	0.590459	0.715434	0.86421	0.643653	0.347263	0.362065	0.706955	0.289689	0.560405	0.71429
63	f	self	0.189526	0.512367	0.56355	0.21466	0.268078	0.17859	0.0841267	0.058511	0.0789978	0	0.162832	0.057351	-0.149171	-0.102293	-0.121441
65	f	self	-0.113766	-0.0127738	0.209472	-0.436963	-0.355545	0.222258	0.497479	0.494738	0.0518884	-0.0835012	0.0126367	0.585632	0.41384	0.479557	-0.0071445
69	f	self	0.369471	0.27483	0.469609	-0.129311	-0.349843	0.057156	0.395116	0.522998	0.346508	0.0557731	0.0176998	0.413318	0.474004	0.508878	0.363858
71	f	self	-0.237508	-0.0281697	0.237186	-0.21269	-0.255736	-0.0992964	0.185653	0.252208	0.679116	0.22509	0.36945	0.49286	0.581413	0.572442	0.564854
72	f	self	-0.0285227	-0.0555645	-0.329208	0.272894	0.178711	0.110517	-0.11567	0.0250496	-0.0335697	0.208262	0.22745	0.196079	-0.246879	-0.151095	-0.202487
75	f	self	0.0961102	0.188631	0.172399	-0.184682	-0.0088977	0.158032	0.0396444	0.0730895	0.160109	-0.15669	-0.0374361	0.102542	0.182798	0.259813	0.492055
77	f	self	0.276117	0.346783	0.285404	0.261499	0.0875867	0.403168	0.248214	0.38148	0.388449	0.277887	0.185926	0.473879	0.0761092	0.112809	0.463109
79	f	self	0.438755	0.565144	0.804168	0.124562	0.218695	0.743615	0.37501	0.400001	0.559685	0.21072	0.332744	0.793802	0.413886	0.519369	0.520344
80	f	self	0.336913	0.398565	0.530966	0.21825	0.42969	0.517449	0.328622	0.594981	0.414301	0.336913	0.488438	0.632103	0.501808	0.429375	0.360659
81	f	self	-0.263996	0.306883	0.149481	0.0355246	0.521205	0.28701	-0.268408	0.23145	0.276314	-0.0906257	0.647275	0.532082	0.367087	0.388695	0.142614
82	f	self	-0.475741	0.112616	0.246082	-0.813848	-0.250071	0.268427	0.0876754	0.288541	0.131014	-0.685538	-0.0188023	0.107736	-0.0733196	-0.0150418	-0.262949
84	f	self	-0.00888168	0.262673	0.380593	0.400379	0.540689	0.582891	-0.21825	0.300774	0.287469	0.284214	0.573923	0.633101	-0.409276	0.100929	0.293278
85	f	self	0.314245	0.685551	0.214717	-0.146543	0.178768	0.0874957	0.353978	0.738557	0.218357	0.109515	0.2625	-0.0735612	0.334654	0.715307	0.23456
88	f	self	0.579744	0.652548	-0.125124	-0.0974798	-0.511635	-0.151479	0.354923	0.5285	0.372506	0.162142	0.0627244	0.143318	0.310469	-0.0603954	-0.108631
90	f	self	0.0399006	0.152879	-0.0253165	-0.101067	-0.0144408	0.127042	-0.174175	-0.0645161	0.149552	-0.0944911	-0.0322004	0.15468	-0.219612	-0.0501792	-0.290094
1	m	self	-0.429029	0.0473249	-0.0741743	-0.342995	-0.20668	0.453514	-0.629923	-0.167018	0.334917	-0.267675	-0.242796	0.455733	-0.434318	-0.0608054	0.267463
12	m	self	0.319181	0.0565511	0.17542	-0.150539	-0.289579	-0.0433792	-0.224608	-0.161075	-0.262644	-0.273556	-0.464531	-0.16638	0.435725	0.372078	0.191694
20	m	self	-0.561947	-0.525814	-0.505736	0.0428596	0.01137	0.22883	-0.717155	-0.566502	-0.518241	-0.282659	-0.227803	0.121249	-0.417145	-0.238349	-0.0906157
22	m	self	-0.174702	-0.361882	-0.475973	-0.74322	-0.811936	-0.412297	-0.042709	-0.163718	-0.00711816	-0.11745	-0.334553	-0.384381	0.341118	0.222624	-0.0323164
28	m	self	0.392321	0.423037	0.0713233	0.394847	0.380685	-0.197424	0.0659979	0.227651	0.442955	0.699085	0.679969	0.206101	0.453615	0.425577	0.229388
30	m	self	0.410806	0.33943	-0.0176767	0.246483	0.198603	-0.163019	0.481163	0.562316	0.0999915	0.351175	0.255023	0.0413187	0.391856	0.264938	-0.101952
31	m	self	0.364135	0.695685	-0.00196491	0.247816	0.477382	0.272118	0.147821	0.230976	-0.0181034	0.160675	0.146285	0.36408	-0.0649891	0.239211	0.0649566
43	m	self	0.390098	0.469682	0.718589	0.0615119	0.125707	0.477794	0.347361	0.274761	0.046306	0.110554	0.0827531	0.478635	0.492961	0.390379	0.122294
48	m	self	0.21062	-0.233629	-0.594677	-0.373452	0.113275	0.31609	0.134752	-0.613475	-0.522382	0.132979	0.140071	-0.00536694	-0.269845	-0.603183	-0.683343
49	m	self	-0.0250496	0.251369	-0.0715702	-0.371682	-0.26299	0.111325	0.284202	0.297508	-0.431699	-0.161316	-0.164302	0.433761	-0.238097	0.0529211	0.150184
51	m	self	-0.0806881	-0.0761771	0.297513	-0.337171	-0.250387	0.351989	0.581214	0.534248	-0.257551	-0.404605	-0.244823	0.278658	-0.335298	-0.148377	0.194327
52	m	self	0.116719	0.481163	0.469117	-0.228052	0.190996	0.0975763	0.462473	-0.0293324	-0.011239	0.0291443	0.27385	-0.0057104	0.310653	0.312205	0.189523
54	m	self	0.465627	0.393666	0.38233	-0.310161	-0.363501	-0.327371	0.122126	0.0484834	0.0870372	-0.168144	-0.254987	-0.218481	-0.0565385	-0.114722	-0.0531945
55	m	self	-0.128372	-0.237356	-0.314129	0.259089	0.0495365	-0.0902401	-0.253864	-0.0793988	-0.435774	-0.0376903	-0.217195	-0.251323	-0.0740173	0.0497125	-0.510855
56	m	self	0.0219511	0.467445	0.177438	-0.312803	-0.0594438	0.367421	0.410858	0.65273	-0.112716	-0.367681	0.010808	0.638058	0.519509	0.643074	0.365629
57	m	self	0.0971738	0.0576735	-0.191043	0.546745	0.58112	0.467774	0.386928	0.286565	0.0865102	0.419184	0.454785	0.266348	0.227516	0.295058	0.0233887
62	m	self	0.033932	-0.039505	0.281407	0.377708	0.168187	0.0144413	-0.135728	-0.31604	0.200749	-0.307562	-0.367118	0.2798	0.0286248	-0.212265	0.0808005
64	m	self	0.534731	0.538982	0.228912	0.42041	0.458318	0.524516	0.302932	0.347098	-0.101115	0.620641	0.65012	0.399044	0.533861	0.530784	0.221067
66	m	self	0.255398	0.293805	0.0709244	0.156893	0.156168	0.204534	0.530442	0.391105	0.0866854	0.471504	0.415906	0.397965	0.5358	0.484588	0.342801
67	m	self	0.0480439	0.199293	0.366557	-0.0840788	-0.109124	-0.0465117	0.413553	0.395728	0.417118	0.116072	0.162501	0.223216	0.0946435	0.210716	0.305359
73	m	self	0.479236	0.260325	0.0152139	0.0170249	0.018365	-0.1362	0.517405	0.29699	0.151067	-0.0793102	-0.0219993	-0.00755336	0.490109	0.208628	0.0904817
74	m	self	0.517887	0.192126	-0.378865	0.0178898	-0.255422	-0.348957	0.442102	-0.0161316	-0.1416	-0.0607178	-0.362704	-0.335771	-0.00891335	-0.363858	-0.121883
76	m	self	0.133125	0.137737	0.306626	0.213791	-0.144266	-0.0781323	0.144685	0.118162	0.0594233	0.0611653	-0.198342	0.0221657	0.388281	0.459949	0.44381
78	m	self	-0.287781	-0.323875	0.13865	-0.670294	-0.673423	-0.215915	-0.691774	-0.617183	-0.187134	-0.548098	-0.490269	0.0675695	-0.275503	-0.190262	-0.0150951
83	m	self	-0.0857541	0.323216	0.466704	-0.0222131	0.45038	0.568983	0.466123	0.493688	0.591579	0.0519217	0.364135	0.602247	-0.0241065	0.0905897	0.473194
86	m	self	-0.53821	-0.393254	-0.713224	0.571432	0.259955	-0.0653488	-0.250454	-0.0673963	-0.545821	-0.39029	-0.12364	-0.745948	-0.310301	-0.143402	-0.778663
87	m	self	0.53737	0.394288	0.211331	0.333342	0.44826	0.533986	0.135232	0.0322599	0.241521	0.601079	0.728646	0.635518	0.266434	-0.0035781	0.239211
89	m	self	0.546966	0.8903	0.838395	0.482252	0.73938	0.811033	0.312596	0.444843	0.473873	0.527271	0.633456	0.705384	0.587147	0.618409	0.668106
91	m	self	0.163663	0.220684	NaN	0.22711	-0.306235	NaN	0.423263	0	NaN	0.231202	0	NaN	0.130235	-0.0878044	NaN
92	m	self	-0.0267414	0.0805464	0.127357	0.511652	0.764254	0.724115	-0.60079	-0.672469	-0.493053	0.0107724	0.326357	0.443414	-0.231353	-0.295443	-0.192517
93	m	self	0.0471379	-0.218463	-0.0137486	0.0822014	0.350831	0.0548009	0.168613	-0.367668	-0.313699	0.0431336	0.205462	0.266644	0.24551	0.0722191	0.0137486
94	m	self	0.399439	0.582194	0.599201	-0.140836	0.300015	0.332517	0.215065	0.438094	0.44506	0.316573	0.559325	0.598896	0.490275	0.624237	0.686216
95	m	self	0.39706	0.427556	0	0.0807939	0.0255612	0.50028	0.464373	0.417762	0.45071	0.21414	0.212925	0.325776	0.315274	0.308017	0.221324
96	m	self	0.0488477	0.283459	0.523152	0.217483	0.40897	0.695719	0.0689911	0.45084	0.457314	0.142925	0.399338	0.685383	0.0472044	0.429372	0.722557
97	m	self	-0.0988077	0.257276	0.271325	-0.0659877	0.293774	0.481163	-0.172301	0.346041	0.21487	-0.184604	0.255933	0.34217	0.227291	0.51005	0.218543
98	m	self	0.651335	0.435556	0.671698	0.764701	0.531727	0.806292	-0.295889	-0.20309	-0.280843	0.732606	0.232826	0.532543	0.749499	0.423216	0.677651
99	m	self	0.446882	0.475782	0.283161	0.805469	0.732525	0.724033	-0.494703	-0.505409	-0.611456	0.377069	0.386435	0.387522	0.658973	0.593964	0.523244
100	m	self	0.0695241	0.233952	0.326217	-0.497365	-0.480406	-0.387159	0.342273	0.466119	0.564607	0.288793	0.292887	0.557437	0.111712	0.28159	0.278993
101	m	self	0.279031	0.144644	0.144644	0.227089	0.0746033	0.0746033	-0.140827	-0.233102	-0.233102	0.272627	0.222426	0.222426	-0.1318	-0.293602	-0.293602
102	m	self	0.327423	0.502841	0.542296	0.115676	0.569526	0.648241	0.470548	0.232496	0.500995	0.281833	0.617102	0.806638	0.201589	0.419198	0.430207
103	m	self	0.242871	0.506798	0.396131	-0.214678	0.294317	0.177578	-0.0944815	-0.307942	0.319597	-0.164879	0.272727	0.156111	-0.164879	0.036855	0.657118
104	m	self	0.00392124	-0.00940115	0.234558	-0.0533135	0.0852126	0.342058	0.427415	0.580991	0.624863	-0.451738	-0.363525	-0.0225573	0.580525	0.62868	0.63498
105	m	self	-0.136975	-0.0969636	0.17282	0.0450574	0.248812	0.547566	-0.0452973	-0.0110355	0.234092	-0.0862072	0.441189	0.6381	0.0431792	0.182629	0.552052
106	m	self	0.106574	0.707163	0.340434	0.0198764	0.0862712	-0.0410714	0.466589	0.693805	0.52221	-0.0868379	0.0856615	0.29788	0.387506	0.71754	0.589706
107	m	self	0.431433	0.401786	0.315983	0.236182	0.205318	0.158379	-0.0107734	0.179399	-0.155366	0.534987	0.541614	0.523185	0.554949	0.543535	0.0601118
108	m	self	-0.297687	-0.355366	-0.233837	-0.419939	-0.468824	-0.201103	-0.53405	-0.637344	-0.580494	-0.352322	-0.404651	-0.271131	-0.520394	-0.553247	-0.31793
109	m	self	0.176991	0.0647587	0.0711017	-0.0388695	-0.190342	0.288081	0.284956	0.142109	-0.0982877	0.196114	-0.0197525	0.212929	0.553006	0.197082	0.231235
110	m	self	0.417506	0.269972	0.385135	0.299735	0.441563	0.397759	0.315292	0.072347	0.147158	0.621137	0.410924	0.485742	0.317233	0.167319	-0.0274466
111	m	self	0.525898	0.462066	-0.141165	0.324352	0.171606	-0.0885401	0.471117	0.476619	-0.133322	0.143701	0.0146831	-0.0118687	0.460161	0.298342	-0.299975
112	m	self	0.621003	0.11177	0.366074	0.389932	-0.0879499	0.366074	0.688331	0.553093	0.437968	0.635445	0.190558	0.494646	0.754187	0.419195	0.474264
113	m	self	-0.380593	-0.315349	-0.160106	-0.00738415	0.182064	0.310209	-0.168635	-0.109562	0.0492098	0.30275	0.354933	0.534147	-0.0369207	-0.0643661	0.168871
4	f	other	0.30043	0.459695	0.0394058	0.28374	0.315485	0.337171	0.45973	0.43917	0.183571	0.404398	0.497363	0.241038	0.574101	0.562236	0.161947
5	f	other	0.526041	0.335159	0.69071	-0.157454	-0.616835	0.638156	-0.175655	-0.412542	0.526465	0.0572562	-0.424297	0.808957	0.0537721	-0.276814	0.588512
6	f	other	0.482167	0.437968	0.147649	-0.0251878	-0.111708	0.885894	0.203302	0.328033	0.00911414	0.0270822	-0.0462645	0.415241	0.336438	0.404278	0.0309881
7	f	other	-0.0178256	0.154516	0.208396	0.171736	0.0369207	0.254769	-0.0638334	-0.256168	-0.335443	0.678535	0.586557	0.441752	0.0446431	0.044226	-0.199277
8	f	other	0.738729	0.790825	0.768504	-0.0508818	-0.00177315	0.252509	0.514472	0.544357	0.526974	0.166717	0.238863	0.610707	0.647923	0.698762	0.647497
10	f	other	0.72781	0.816504	0.625017	0.334772	0.395694	0.509382	0.613391	0.525054	0.0695685	0.461775	0.477676	0.150684	0.52615	0.586528	0.42794
11	f	other	0.198342	0.518944	0.696742	-0.0863154	0.0564069	0.384602	0.193987	0.382224	0.466571	-0.318839	-0.0584935	0.391557	0.384987	0.454217	0.461824
13	f	other	-0.1169	0.0143679	0.369467	0.358131	0.328537	0.685845	-0.296423	-0.00539739	-0.0887519	0.139307	0.0883125	0.268616	0.110174	0.2636	0.301305
18	f	other	-0.224261	-0.0682254	-0.0868108	-0.104896	0.107724	0.341817	-0.389266	-0.218264	0.113536	-0.19754	-0.0855725	0.222682	-0.428157	-0.371466	0.0521704
21	f	other	0.445241	0.472194	0.0945659	0.599671	0.675447	0.424802	0.621671	0.625657	0.213902	0.730984	0.772064	0.36314	0.770872	0.742059	0.269358
23	f	other	0.403556	0.470815	-0.105183	0.423025	0.483205	0.295938	0.363484	0.404265	-0.335749	0.358289	0.388592	0.0628392	0.269037	0.299127	-0.199669
24	f	other	0.340634	0.0907525	0.287424	0.0702896	-0.0177946	0.14093	0.0737644	-0.0177634	-0.207322	-0.0557731	-0.344609	-0.409091	-0.0702896	-0.284714	-0.472858
25	f	other	0.347621	0.381215	0.22341	0.52767	0.498239	0.37235	0.382165	0.37656	0.367678	0.298963	0.260187	0.148678	0.613238	0.579802	0.482282
26	f	other	0.0424039	0.0200511	-0.0107355	-0.00710481	0.320687	0.24463	0.123678	0.267956	0.28807	0.41135	0.605484	0.479416	0.103387	0.0827564	0.0126361
27	f	other	0.119535	0.172399	0.565314	-0.00460561	0.086351	0.452299	-0.183901	-0.177786	0.311576	0.202291	0.123912	0.583971	0.0138168	-0.0215878	0.452299
29	f	other	-0.318363	-0.227823	-0.331623	-0.218724	-0.352961	-0.429992	-0.13695	-0.0657289	-0.2636	-0.0262181	0	0.0594758	-0.106934	-0.189883	-0.198603
33	f	other	0.22801	0.294812	0.155067	0.325594	0.468894	0.331106	0.310044	0.141484	0.132678	0.411235	0.579705	0.26451	0.15304	-0.0805464	0.0731909
34	f	other	0.398307	0.570675	0.108338	-0.0904338	-0.0141844	0.0869771	0.197849	0.274023	-0.170937	-0.272627	-0.21416	0.314734	0.0326722	0.218863	0.20367
35	f	other	0.596128	0.595442	0.2585	0.493784	0.429102	0.254947	0.309867	0.252709	-0.135253	0.485928	0.459147	0.313217	0.511471	0.449256	0.0285242
36	f	other	-0.333455	0.040332	0.511553	-0.579607	-0.280984	0.278835	-0.293801	-0.379488	0.45137	-0.670515	-0.40332	0.473939	0.261357	0.243825	0.0601827
37	f	other	0.275566	0.392248	0.666144	0.202187	0.324421	0.642504	-0.243784	-0.178768	-0.0219993	0.259917	0.408866	0.663645	0.208299	0.416677	0.580334
38	f	other	0.311047	0.256365	0.532181	0.250387	0.253037	0.266557	-0.050254	0.19329	0.594438	0.315856	0.472915	0.474713	0.308969	0.379	0.62416
39	f	other	0.530421	0.499701	0.438821	0.515792	0.471927	0.48022	0.435598	0.449631	0.343572	0.216888	0.195088	0.509501	0.546776	0.555536	0.788653
40	f	other	-0.17814	-0.209273	-0.221279	0.0275475	0.0146491	-0.0104377	-0.709477	-0.676853	-0.668924	0.0568315	0.00835621	-0.0145871	-0.337916	-0.263684	-0.25468
41	f	other	0.360932	0.235558	0.565642	0.138512	-0.181096	0.154538	0.228052	0.292165	0.572988	0.407283	0.35685	0.658284	0.255437	0.208535	0.524326
42	f	other	0.324489	0.465505	-0.0707992	0.240444	0.182143	-0.00892857	0.10468	0.487601	-0.0230502	0.40332	0.504445	0.201778	0.203493	0.325676	-0.189388
44	f	other	-0.0640671	-0.0391521	0.0109178	0.136209	0.218651	0.208905	0.125233	0.118077	0.261584	0.230381	0.253597	0.303122	0.051791	0.0982243	0.19356
45	f	other	0.469825	0.595714	0.245229	-0.0837897	0.0291102	0.284157	-0.0697729	0.264741	-0.286999	0.336942	0.514886	0.628813	0.506301	0.695631	0.187654
46	f	other	0.079731	0.0253215	-0.324433	0.31836	0.328597	-0.0707278	0.214896	0.344259	-0.0635076	0.498385	0.436926	-0.189848	0.400076	0.217815	-0.400437
47	f	other	0.130845	0.310185	-0.0039127	-0.162822	-0.121009	0.195292	0.810533	0.836384	0.410112	0.136223	0.0713068	0.446048	0.525302	0.527835	0.492569
50	f	other	-0.16517	-0.094417	-0.126519	0.0412924	-0.0415435	0.192611	0.0808499	0.115391	0.0264833	-0.302717	-0.332932	0.0340499	0.16982	0.106308	0.239193
53	f	other	-0.271949	0.0532881	0.334569	0.0214697	-0.13322	0.0536742	0	0.135235	0.120084	-0.0125461	0.197514	0.568159	-0.254506	-0.0427057	0.141592
58	f	other	0.109736	0.0724386	0.0124339	-0.244682	-0.244248	-0.29894	0.195382	0.14539	0.0784325	-0.382981	-0.424779	-0.437734	0.0458572	0.00704243	-0.0672618
59	f	other	0.0706819	0.412726	0.756691	0.616936	0.720604	0.733454	-0.5321	-0.663707	-0.344086	0.240078	0.434082	0.741544	0.411042	0.636654	0.771847
60	f	other	0.273116	0.203851	-0.0237384	0.460893	0.298038	0.510363	0.126254	0.230992	0.191397	0.2397	0	0.687206	0.473746	0.371628	0.365851
61	f	other	0.57922	0.528499	-0.172053	-0.186967	-0.105512	0.301287	0.518929	0.56088	0.108748	0.0133783	-0.101989	0.150015	0.138338	0.259126	0.0861794
63	f	other	0.360359	0.616972	0.286484	0.334029	0.331771	0.243349	0.129157	-0.0350122	0.091072	0.309426	0.235453	0.149735	0.231251	0.0421588	-0.204271
65	f	other	0.823457	0.732871	0.163756	0.475189	0.255783	0.479235	0.530994	0.540811	-0.288289	0.502675	0.500003	0.355554	0.583072	0.460212	0.0291956
69	f	other	0.351578	0.414274	0.100929	-0.0583911	0.0867116	0.215518	0.617278	0.53912	-0.161639	0.17548	0.356896	0.329241	0.560851	0.514532	-0.0811033
71	f	other	0.37844	0.155524	0.380657	0.15796	0.144668	0.218429	0.426491	0.521175	0.420197	0.608481	0.506193	0.684168	0.346145	0.408755	0.363452
72	f	other	0.546096	0.57313	0.131975	0.497344	-0.248672	-0.546427	0.304053	0.334638	0.23787	0.0381176	0.179697	0.361823	0.0325562	0.0795817	0.00735792
75	f	other	-0.436776	-0.211005	-0.0677449	-0.488476	-0.304982	0.297721	-0.107154	-0.175851	-0.558986	-0.453618	-0.300189	0.307174	-0.242455	-0.148945	-0.410035
77	f	other	0.721159	0.732715	0.822095	0.761796	0.697619	0.569588	0.690998	0.794985	0.821828	0.812734	0.748759	0.64191	0.576164	0.775501	0.713233
79	f	other	0.548063	0.641635	0.18375	0.212466	0.352425	0.437174	0.615125	0.711009	-0.017762	0.483043	0.608389	0.35524	0.625017	0.727308	-0.0265024
80	f	other	0.148951	0.378658	0.240726	-0.132381	0.0900973	-0.051786	-0.234476	-0.0322066	-0.16313	-0.198602	0.028578	-0.138064	-0.0569427	0.129053	0.0230915
81	f	other	0.142131	0.576014	0.477581	-0.182032	0.00365207	0.587983	0.097324	0.524072	0.107736	-0.0701661	0.349983	0.856729	0.51005	0.454682	0.284861
82	f	other	0.35463	0.272577	0.281167	0.34282	0.210998	0.0784375	0.36817	0.385181	0.557798	0.518671	0.402492	0.324446	0.712284	0.652499	0.656023
84	f	other	0.661404	0.61663	0.721384	0.596489	0.763165	0.84523	0.333945	0.427842	0.564647	0.440342	0.675784	0.860183	-0.203592	-0.129289	0.409809
85	f	other	0.464221	0.580163	0.766636	0.00360492	0.0410035	0.291118	0.406643	0.590841	0.631137	0.0891056	0.205041	0.5766	0.64508	0.706134	0.588915
88	f	other	0.368718	0.051144	0.299183	0.117668	0.213759	0.0264104	0.549358	0.33727	0.437217	0.39166	0.335979	0.245677	0.312829	0.365954	0.269737
90	f	other	0.314921	-0.0554689	-0.0685382	0.684185	0.228248	0.527367	0.407927	0.259768	0.309212	0.536174	0.110342	0.338957	0.179045	-0.193444	-0.119511
1	m	other	0.264555	0.546819	0.355874	0.486572	0.143645	0.559511	0.0415295	0.146977	0.159578	0.528996	-0.0357225	0.551268	-0.0216295	0.0286281	0.0530994
12	m	other	0.417439	0.366606	0.214727	0.350967	0.496416	0.361693	0.354528	0.0858744	0.408339	0.506491	0.424297	0.218689	0.47475	0.232988	0.331575
20	m	other	-0.407546	-0.350201	-0.314016	0.264301	0.217264	0.595808	-0.610382	-0.561826	-0.300455	-0.0715592	-0.0863399	0.354501	-0.386839	-0.543098	0.00901148
22	m	other	-0.0256946	-0.0926914	0.0947569	-0.54735	-0.585259	0.333594	0.256495	0.305911	-0.261515	0.102598	-0.0679802	0.105719	-0.0517549	0.0342922	-0.493998
28	m	other	0.623407	0.617102	0.804433	0.434596	0.506445	0.588307	0.100256	0.22849	0.279474	0.877066	0.84052	0.916127	0.609895	0.690279	0.720723
30	m	other	0.0160434	0.0431725	-0.0621948	0.158652	0.298609	0.256096	0.304288	0.321427	0.209994	0.273221	0.36221	0.26388	0.505367	0.520748	0.482073
31	m	other	0.76615	0.712573	0.816463	0.564549	0.448055	0.533116	0.539328	0.405867	0.447107	0.33091	0.217559	0.310238	0.298771	0.157436	0.223227
43	m	other	0.654918	0.648649	0.695102	0.788713	0.672586	0.895008	-0.0770788	0.045599	-0.390085	0.745208	0.656639	0.803455	-0.07901	0.0114198	-0.372511
48	m	other	0.0866629	0.097138	0.0687351	0.500117	0.608012	0.341867	0.101286	0.172996	0.0869771	0.692723	0.75145	0.733869	0.403005	0.432	0.286591
49	m	other	0.406775	0.357274	0.113345	0.202283	0.106097	-0.144438	-0.186211	0.0916249	-0.390674	-0.0982344	-0.113214	-0.131568	0.487019	0.0765011	-0.110497
51	m	other	-0.136437	0.728128	0.531768	-0.190676	0.660281	0.523487	0.181703	0.158199	0.0371288	-0.225179	0.651286	0.532671	-0.0217915	0.618901	0.453689
52	m	other	0.634408	0.821013	0.60387	0.827254	0.726281	0.848948	0.379617	0.228534	-0.0313148	0.553954	0.548544	0.648359	0.421737	0.465767	0.374478
54	m	other	0.556352	0.621141	-0.354787	0.501783	0.266156	0.325971	0.397529	0.452001	0.517868	0.487636	0.379098	0.571813	0.451505	0.520344	0.476572
55	m	other	0.251951	0.459292	0.345404	0.256163	0.184406	0.162194	-0.0150951	0.28533	0.241917	0.319078	0.403903	0.272965	0.224939	0.489221	0.42682
56	m	other	0.21213	0.505929	0.528218	-0.147956	-0.154538	0.390994	0.370128	0.855808	0.444723	-0.172912	0.125102	0.609048	0.258477	0.809486	0.434229
57	m	other	-0.00573355	0.425958	0.502841	-0.196506	0.103024	0.190708	-0.347835	0.129476	0.46319	-0.368901	0.126393	0.487399	-0.274727	0.0711805	0.241084
62	m	other	0.688283	0.742055	0.650114	0.467536	0.509055	0.465117	0.639888	0.632718	0.536433	0.61556	0.579456	0.568874	0.752342	0.732591	0.697527
64	m	other	0.47952	0.0847156	0.147529	0.833793	0.565973	0.593713	0.381782	0.0938928	0.216276	0.64168	0.328625	0.461388	0.482064	0.329788	0.68368
66	m	other	0.672318	0.498323	0.516351	0.690934	0.669233	0.646554	0.311826	0.132647	0.199704	0.90844	0.803053	0.779024	0.89402	0.673991	0.658482
67	m	other	-0.403971	0.13298	0.146898	-0.338762	-0.0606062	0.0830717	-0.122749	0.0426288	-0.103011	0.0384272	0.0604982	0.444103	0.111439	0.412811	0.058968
73	m	other	0.765242	0.543848	0.562994	0.536457	0.425046	0.276298	0.714623	0.451852	0.675648	0.573508	0.222252	0.481283	0.668223	0.363049	0.439789
74	m	other	-0.398616	-0.262413	-0.22972	0.305787	0.319716	0.369653	-0.315463	-0.2708	-0.139034	0.17417	0.235817	0.249617	0.105752	0.111506	0.18598
76	m	other	0.626139	0.374337	0.744719	0.379854	0.119537	0.379506	-0.0541682	0.345122	0.093361	0.215526	0.0346946	0.362537	0.582607	0.0371811	0.347275
78	m	other	-0.153049	-0.21911	0.178325	-0.212342	-0.183155	0.102062	-0.412943	-0.418547	-0.141353	-0.228193	-0.199704	0.147649	-0.550211	-0.45036	-0.357337
83	m	other	-0.41786	-0.225812	0.10753	-0.154264	-0.00711816	0.275829	-0.268624	-0.262306	0.169406	-0.179403	-0.0659588	0.426058	0.142102	0.308402	0.650675
86	m	other	0.619706	0.738272	0.601548	0.333945	0.3471	0.258636	0.231884	0.361407	0.0383776	0.428572	0.470468	0.256665	0.565135	0.643479	0.396551
87	m	other	0.326821	0.491068	0.413931	0.0584079	0.314318	0.501654	0.312612	0.0681043	0.0783113	0.143365	0.501837	0.613133	0.253548	0.0232576	-0.111676
89	m	other	0.665548	0.918492	0.751142	0.791505	0.740704	0.40907	0.171742	0.217472	0.180778	0.844399	0.659546	0.210908	0.607538	0.523934	0.164551
91	m	other	-0.43313	-0.341517	-0.321245	-0.23762	-0.221402	-0.0976954	-0.352678	0.104665	0.0689911	-0.593574	-0.217941	-0.163918	-0.669286	-0.369081	-0.217867
92	m	other	-0.278207	0.452061	0.417922	0.0333849	0.269778	0.281724	0.155796	-0.0692675	-0.0970176	0.168108	0.760003	0.702729	-0.199959	0.247471	0.327793
93	m	other	0.0731703	0.0266911	0.153466	0.260664	0.223417	0.0305852	-0.0127822	-0.175851	0.13337	0.564245	0.529328	0.668652	0.349388	0.233102	0.422482
94	m	other	0.250041	0.230868	0.0361712	0.283962	0.195707	0.263581	0.302786	0.21871	0.0359796	0.0557731	-0.112802	-0.186765	0.182032	-0.0637905	-0.366992
95	m	other	-0.093497	-0.254935	0.233029	0.0846281	-0.184272	0.320196	0.0720048	0.152609	0.0866516	-0.247842	-0.570159	0.251376	-0.370973	-0.142872	0.201116
96	m	other	0.315324	0.336333	0.459353	0.295196	0.377926	0.560592	0.687496	0.669681	0.658533	0.396032	0.549878	0.588773	0.621571	0.739328	0.81402
97	m	other	0.0720984	0.691711	0.588439	-0.308763	0.466119	0.730948	0.232926	0.537555	0.176842	-0.209125	0.473034	0.71834	-0.15709	0.298245	0.371369
98	m	other	0.505098	0.417439	0.43268	0.219707	0.107099	0.343516	-0.201244	-0.0780555	-0.0664257	-0.0586648	-0.136987	0.320367	0.341543	0.204401	0.221339
99	m	other	0.366002	0.468954	0.617393	0.768242	0.588962	0.639056	-0.483015	-0.319551	0.0772143	0.344846	0.415781	0.627799	0.693303	0.515127	0.874242
100	m	other	-0.0430964	0.286038	-0.174312	-0.283718	-0.305827	-0.452121	0.116719	0.49472	0.14526	-0.179568	-0.0143918	-0.234231	0.0980077	0.381841	-0.069739
101	m	other	-0.10913	0.0982925	0.0982925	0.377845	0.517063	0.517063	-0.309502	-0.20719	-0.20719	0.219579	0.591435	0.591435	-0.144295	0.0565065	0.0565065
102	m	other	0.158565	0.41721	0.41721	0.68347	0.900494	0.900494	0.0820163	0.118933	0.118933	0.20741	0.574776	0.574776	0.509428	0.5597	0.5597
103	m	other	-0.254912	0.00183273	-0.0613862	-0.40001	0.0514074	0.184485	0.169049	-0.327481	-0.205462	-0.538469	-0.281404	0.0815351	0.0840799	0.0735697	0.438478
104	m	other	-0.376432	-0.370264	-0.386406	0.00747018	0.0258445	-0.264997	-0.196561	-0.183299	-0.456327	-0.104027	-0.113846	-0.053455	-0.274529	-0.273213	-0.483665
105	m	other	0.00733196	0.500162	0.387119	-0.0586557	0.548295	0.540506	-0.0331695	-0.0883625	-0.176233	-0.379927	0.337834	0.505859	0.0548932	0.392742	0.313526
106	m	other	0.0947744	0.0437421	0.122113	0.543325	0.620419	0.170707	-0.127806	-0.217271	-0.0146064	0.656131	0.681647	0.442888	0.111374	0.0858127	0.160671
107	m	other	0.438348	0.341517	0.462392	0.333656	0.256168	0.361155	0.35507	0.541687	0.625512	0.399654	0.342167	0.608647	0.266473	0.10676	0.212053
108	m	other	0.75563	0.746054	0.784606	0.7083	0.699255	0.696395	0.77821	0.687073	0.797921	0.726697	0.758	0.774174	0.677124	0.769094	0.770103
109	m	other	-0.153858	-0.0355881	0.0478726	-0.237524	-0.479593	-0.26549	-0.316662	-0.204632	-0.140072	-0.157159	-0.344596	-0.143365	0.0145191	0.16968	0.136699
110	m	other	-0.307485	-0.348609	-0.175844	-0.141165	0.205832	0.32509	-0.066897	-0.316355	-0.297872	0.327423	0.335637	0.448766	0.078287	-0.222131	0.0282191
111	m	other	0.292411	0.242133	0.223782	0.379754	0.2316	-0.140359	0.294322	0.503182	0.335673	0.491699	0.133598	0.395112	0.326812	0.302666	0.251754
112	m	other	0.172235	0.68743	-0.190473	0.542357	0.154079	0.0595229	-0.105524	0.659052	-0.15367	0.0183229	0.533351	0.138887	-0.114823	0.565895	0.0473661
113	m	other	0.119405	0.198971	0.263991	0.350449	0.276695	0.144266	0.137739	0.265761	0.244254	0.452663	0.781256	0.638102	0.138719	0.511795	0.480888
